# Supplementary material for: Implication of NOTCH1 gene in susceptibility to anxiety and depression among sexual abuse victims
Source: Transl Psychiatry. 2016 Dec 13;6(12):e977–. doi: 10.1038/tp.2016.248 (PMC5290341; doi:10.1038/tp.2016.248)
Supplement: Supplementary Table 2 [file tp2016248x2.xlsx]

## Sheet: SAM q=25 Hippocampus
Probe_ID	Gene_ID	Gene symbol	Definition	Fold difference	q-value
LMS vs NH
ILMN_1369757	305127	Zfp644	zinc finger protein 644 (Zfp644)	-1.274	0
ILMN_1359640	25496	Notch1	Notch gene homolog 1 (Drosophila) (Notch1)	1.154	0
ILMN_1373010	362484	Plekhf2	pleckstrin homology domain containing, family F (with FYVE domain) member 2 (Plekhf2)	-1.391	0
ILMN_1373132	362134	RGD1303272	similar to RIKEN cDNA 2010311D03 (RGD1303272)	-1.412	0
ILMN_1370841	309391	Cox15	COX15 homolog, cytochrome c oxidase assembly protein (yeast) (Cox15)	1.089	0
ILMN_1357880	64347	Sncg	synuclein, gamma (breast cancer-specific protein 1) (Sncg)	-1.597	0
ILMN_1373950	362685	RGD1311424	similar to hypothetical protein FLJ38348 (RGD1311424)	-1.3	0
ILMN_1359578	361102	RGD1305574	similar to polymerase (RNA) III (DNA directed) (155kD) (RGD1305574)	1.098	7.163
ILMN_1373862	308993	Sephs2	selenophosphate synthetase 2 (Sephs2)	1.162	7.163
ILMN_1351679	500040	LOC500040	similar to Testis derived transcript (LOC500040)	1.176	7.163
ILMN_1352355	497920	LOC497920	LOC497920 (LOC497920)	-1.554	7.759
ILMN_1361124	362665	LOC362665	similar to KIAA0833 protein (LOC362665)	-1.116	7.759
ILMN_1373506	303200	Map2k3	mitogen activated protein kinase kinase 3 (Map2k3)	1.124	10.955
ILMN_1352823	499697	MGC124992	similar to hypothetical protein FLJ10287 (MGC124992)	1.161	10.955
ILMN_1353304	498600	RGD1561287	similar to RIKEN cDNA 2510049I19 (RGD1561287)	1.185	10.955
ILMN_1350291	314380	Tdp1	tyrosyl-DNA phosphodiesterase 1 (Tdp1)	1.086	12.145
ILMN_1375128	140923	Bnip3l	BCL2/adenovirus E1B interacting protein 3-like (Bnip3l)	1.09	12.145
ILMN_1356031	29685	Mcm6	minichromosome maintenance deficient 6 (MIS5 homolog, S. pombe) (S. cerevisiae) (Mcm6)	1.091	12.145
ILMN_1369196	500793	RGD1566094	similar to BTB (PO)Z domain containing 2 (RGD1566094)	-1.197	13.302
ILMN_1366612	50689	Mapk3	mitogen activated protein kinase 3 (Mapk3)	-1.167	13.302
ILMN_1365681	295217	Snapap	SNAP-associated protein (Snapap)	-1.142	13.302
ILMN_2040238	500874	RGD1563224	similar to 4930438D12Rik protein (RGD1563224)	-1.14	13.302
ILMN_1359189	292019	Sf3b3	splicing factor 3b, subunit 3 (Sf3b3)	1.133	15.519
ILMN_1361251	497811	LOC497811	hypothetical gene supported by NM_017154 (LOC497811)	1.11	16.054
ILMN_1369833	501538	LOC501538	LOC501538 (LOC501538)	1.147	16.054
ILMN_1650112	362967	RGD1311547	similar to CGI-96 protein; gastric cancer antigen Zg14 (RGD1311547)	1.166	16.054
ILMN_1368060	307731	LOC307731	similar to L-lactate dehydrogenase A chain (LDH-A) (LDH muscle subunit) (LDH-M) (LOC307731)	-1.992	17.243
ILMN_1376336	362434	Mboat5	membrane bound O-acyltransferase domain containing 5 (Mboat5)	-1.103	17.243
ILMN_1371105	298676	Morn1	MORN repeat containing 1 (Morn1)	1.111	20.133
ILMN_1371581	312166	RGD1559440	similar to Ca2+-dependent activator for secretion protein 2 (RGD1559440)	1.124	20.133
ILMN_1363255	289089	Ivns1abp	influenza virus NS1A binding protein, transcript variant 2 (Ivns1abp)	1.137	20.133
ILMN_1351068	296190	RGD1309829	similar to dJ842G6.1.1 (novel protein) (RGD1309829)	1.381	20.133
ILMN_1351843	307806	Thap11	THAP domain containing 11 (Thap11)	-1.128	20.692
ILMN_1370934	192356	Unc50	unc-50 homolog (C. elegans) (Unc50)	-1.107	20.692
ILMN_1354695	58845	Igbp1	immunoglobulin (CD79A) binding protein 1 (Igbp1)	-1.077	20.692
ILMN_1372084	25233	Akt2	v-akt murine thymoma viral oncogene homolog 2 (Akt2)	-1.076	20.692
ILMN_1366045	25435	Eef2k	eukaryotic elongation factor-2 kinase (Eef2k)	1.186	20.951
ILMN_1349110	294864	Cct5	chaperonin containing Tcp1, subunit 5 (epsilon) (Cct5)	-1.241	21.162
ILMN_1349207	25587	Id2	inhibitor of DNA binding 2 (Id2)	-1.139	21.162
ILMN_1366361	94269	Fez2	fasciculation and elongation protein zeta 2 (zygin II) (Fez2)	-1.124	21.162
ILMN_1350995	360985	Tmem17	transmembrane protein 17 (Tmem17)	-1.073	21.162
ILMN_1350570	474146	Hcst	hematopoietic cell signal transducer (Hcst)	-1.066	21.162
ILMN_1365988	299043	RGD1309624	similar to RIKEN cDNA 1810011O16 (RGD1309624)	-1.137	21.793
ILMN_1355537	79131	Fabp3	fatty acid binding protein 3, muscle and heart (Fabp3)	-1.13	21.793
ILMN_1362365	309859	Scml4	sex comb on midleg-like 4 (Drosophila) (Scml4)	1.089	22.17
ILMN_1354433	290692	Klhl2	kelch-like 2, Mayven (Drosophila) (Klhl2)	1.14	22.761
ILMN_1349047	681314	LOC681314	similar to BAX protein, cytoplasmic isoform delta, transcript variant 2 (LOC681314)	-1.177	22.803
ILMN_1357635	114901	Argbp2	Arg/Abl-interacting protein ArgBP2 (Argbp2)	1.259	23.278
ILMN_1366913	295461	Sec24b	SEC24 related gene family, member B (S. cerevisiae) (Sec24b)	1.092	23.735
ILMN_1359180	292244	Mrpl18	mitochondrial ribosomal protein L18 (Mrpl18)	1.851	23.735
ILMN_1376629	361810	Fkbp5	FK506 binding protein 5 (Fkbp5)	1.136	24.596
ILMN_1367906	301977	LOC301977	similar to spermatogenesis associated glutamate (E)-rich protein 4d (LOC301977)	-1.165	25.069
BMS vs NH
(None)
LMS vs BMS
ILMN_1650165	295264	Mllt11	myeloid/lymphoid or mixed-lineage leukemia (trithorax homolog, Drosophila); translocated to, 11 (Mllt11)	-1.319	0
ILMN_1356902	29131	Cartpt	CART prepropeptide (Cartpt)	-1.237	0
ILMN_1350291	314380	Tdp1	tyrosyl-DNA phosphodiesterase 1 (Tdp1)	1.105	20
ILMN_1366045	25435	Eef2k	eukaryotic elongation factor-2 kinase (Eef2k)	1.259	20
ILMN_1357758	302210	LOC302210	similar to RIKEN cDNA 4930555G01 (LOC302210)	1.409	20
ILMN_1358715	314262	Plekhh1	pleckstrin homology domain containing, family H (with MyTH4 domain) member 1 (Plekhh1)	-1.461	22.222
ILMN_1358784	362593	Gnl2	guanine nucleotide binding protein-like 2 (nucleolar) (Gnl2)	-1.297	22.222
ILMN_1373010	362484	Plekhf2	pleckstrin homology domain containing, family F (with FYVE domain) member 2 (Plekhf2)	-1.296	22.222
ILMN_1356749	54258	Il8ra	interleukin 8 receptor, alpha (Il8ra)	-1.26	22.222
ILMN_1349110	294864	Cct5	chaperonin containing Tcp1, subunit 5 (epsilon) (Cct5)	-1.26	22.222
ILMN_1365681	295217	Snapap	SNAP-associated protein (Snapap)	-1.136	22.222
ILMN_1367593	306324	LOC306324	similar to tetraspanin similar to TM4SF9 (LOC306324)	-1.129	22.222
ILMN_1363089	298012	LOC298012	similar to MHR23B (LOC298012)	1.117	23.529
ILMN_1369228	25249	Coq7	coenzyme Q7 homolog, ubiquinone (yeast) (Coq7)	1.135	23.529
ILMN_1364222	25157	Plagl1	pleiomorphic adenoma gene-like 1 (Plagl1)	1.168	23.529
ILMN_1372371	25439	F2r	coagulation factor II (thrombin) receptor (F2r)	1.234	23.529
ILMN_1368576	619476	Apeg3	antisense paternally expressed gene 3 (Apeg3)	1.433	23.529
ILMN_1351068	296190	RGD1309829	similar to dJ842G6.1.1 (novel protein) (RGD1309829)	1.459	23.529

## Sheet: SAM q=25 Epiphysis
Supplementary Table 2: SAM results including fold difference and q-value (<25) from all early life conditions compared
Probe_ID	Gene_ID	Gene symbol	Definition	Fold difference	q-value
LMS vs NH
ILMN_1352420	314627	Plk5	polo-like kinase 5 (Plk5)	1.4	0
ILMN_1369757	305127	Zfp644	zinc finger protein 644 (Zfp644)	-1.246	0
ILMN_1373511	116745	Kcnh6	potassium voltage-gated channel, subfamily H (eag-related), member 6 (Kcnh6)	1.269	0
ILMN_1376353	311872	Zbtb43	zinc finger and BTB domain containing 43 (Zbtb43)	1.432	0
ILMN_1368424	303702	RGD1310868	similar to RIKEN cDNA D230014K01 (RGD1310868)	-1.15	0
ILMN_1372167	313644	Rap1ga1	RAP1, GTPase activating protein 1 (Rap1ga1)	1.995	0
ILMN_1354493	25338	Ninj1	ninjurin 1 (Ninj1)	-1.191	0
ILMN_1365512	24596	Ngfr	nerve growth factor receptor (TNFR superfamily, member 16) (Ngfr)	-1.213	8.679
ILMN_1358848	252919	Slc38a3	solute carrier family 38, member 3 (Slc38a3)	1.248	9.547
ILMN_1355487	361625	Nrip3	nuclear receptor interacting protein 3 (Nrip3)	1.183	9.547
ILMN_1363911	313771	Gltpd1	glycolipid transfer protein domain containing 1 (Gltpd1)	1.156	11.933
ILMN_1369348	362364	RGD1310827	similar to RIKEN cDNA 1200009O22; EST AI316813 (RGD1310827)	-1.078	12.452
ILMN_1353992	299153	RGD1309051	similar to chromosome 14 open reading frame 50 (RGD1309051)	-1.107	12.452
ILMN_1354556	307395	RGD1565118	similar to mKIAA0843 protein (RGD1565118)	-1.14	12.452
ILMN_1365192	24615	S100a4	S100 calcium-binding protein A4 (S100a4)	-1.236	12.452
ILMN_1373132	362134	RGD1303272	similar to RIKEN cDNA 2010311D03 (RGD1303272)	-1.637	12.452
ILMN_1650689	25669	Cpe	carboxypeptidase E (Cpe)	-1.642	12.452
ILMN_1368060	307731	LOC307731	similar to L-lactate dehydrogenase A chain (LDH-A) (LDH muscle subunit) (LDH-M) (LOC307731)	-3.563	12.452
ILMN_1351993	311088	Cobll1	Cobl-like 1 (Cobll1)	1.372	13.638
ILMN_1373838	29694	Gabrr1	gamma-aminobutyric acid (GABA) receptor, rho 1 (Gabrr1)	1.246	13.638
ILMN_1357770	306508	Mfhas1	malignant fibrous histiocytoma amplified sequence 1 (Mfhas1)	1.232	13.638
ILMN_1650195	502332	LOC502332	similar to Histone H2A.291.A (LOC502332)	1.168	13.638
ILMN_1369888	499149	RGD1559447	similar to tuberoinfundibular 39 residue protein precursor (RGD1559447)	1.291	14.687
ILMN_1366193	307251	RGD1560744	similar to ring finger protein 111 (RGD1560744)	1.266	14.687
ILMN_1369426	297814	Car8	carbonic anhydrase 8 (Car8)	1.818	15.074
ILMN_1370510	114711	Gne	glucosamine (UDP-N-acetyl)-2-epimerase/N-acetylmannosamine kinase (Gne)	1.351	15.074
ILMN_1376352	192154	Hip1	huntingtin interacting protein 1, transcript variant 2 (Hip1)	1.212	15.074
ILMN_1370396	60563	Hr	hairless homolog (mouse) (Hr)	1.212	15.074
ILMN_1362450	29155	Capn3	calpain 3 (Capn3)	1.211	15.074
ILMN_1370839	24505	Ins1	insulin 1 (Ins1)	1.144	15.074
ILMN_1354220	501994	LOC501994	similar to T-cell receptor alpha chain V region PHDS58 precursor (LOC501994)	1.07	15.074
ILMN_1363486	64026	Casp7	caspase 7 (Casp7)	-1.261	15.275
ILMN_1350714	117520	Oxr1	oxidation resistance 1 (Oxr1)	-1.166	15.398
ILMN_1351753	293587	RGD1311186	similar to RIKEN cDNA 1810014F10 gene (RGD1311186)	-1.208	15.398
ILMN_1373760	25429	Cyp7b1	cytochrome P450, family 7, subfamily b, polypeptide 1 (Cyp7b1)	-1.233	15.398
ILMN_1376781	300900	Plscr4	phospholipid scramblase 4 (Plscr4)	-1.137	16.847
ILMN_1357093	24852	Tpm4	tropomyosin 4 (Tpm4)	-1.329	16.847
ILMN_1366054	25559	Abcc8	ATP-binding cassette, sub-family C (CFTR/MRP), member 8 (Abcc8)	1.266	17.135
ILMN_1353039	360500	Arhgdig	Rho GDP dissociation inhibitor (GDI) gamma (Arhgdig)	1.149	18.628
ILMN_1352866	309098	Adam8	a disintegrin and metalloprotease domain 8, transcript variant 3 (Adam8)	1.117	18.628
ILMN_1357709	287273	Nola2	nucleolar protein family A, member 2 (Nola2)	-1.132	19.981
ILMN_1362680	117538	Wipf1	WAS/WASL interacting protein family, member 1 (Wipf1)	-1.372	19.981
ILMN_1366045	25435	Eef2k	eukaryotic elongation factor-2 kinase (Eef2k)	1.234	20.312
ILMN_1351800	300913	Il1rapl2	interleukin 1 receptor accessory protein-like 2 (Il1rapl2)	1.15	20.312
ILMN_1365577	302557	Pqbp1	polyglutamine binding protein 1 (Pqbp1)	1.139	20.312
ILMN_1368590	288182	Cldnd1	claudin domain containing 1 (Cldnd1)	-1.134	20.829
ILMN_1376339	25690	Ahr	aryl hydrocarbon receptor (Ahr)	-1.197	20.829
ILMN_1367593	306324	LOC306324	similar to tetraspanin similar to TM4SF9 (LOC306324)	-1.217	20.829
ILMN_1353874	24250	Cbs	cystathionine beta synthase (Cbs)	-1.231	20.829
ILMN_1358176	192349	Caly	calcyon neuron-specific vesicular protein (Caly)	-1.25	20.829
ILMN_1373010	362484	Plekhf2	pleckstrin homology domain containing, family F (with FYVE domain) member 2 (Plekhf2)	-1.545	20.829
ILMN_1353957	309638	Taf11	TAF11 RNA polymerase II, TATA box binding protein (TBP)-associated factor (Taf11)	1.236	21.003
ILMN_1376966	310808	Slc35a3	solute carrier family 35 (UDP-N-acetylglucosamine (UDP-GlcNAc) transporter), member 3 (Slc35a3)	1.132	21.215
ILMN_1376433	311203	Pex16	peroxisomal biogenesis factor 16 (Pex16)	1.118	21.215
ILMN_1365012	362329	Impdh1	IMP (inosine monophosphate) dehydrogenase 1 (Impdh1)	1.227	21.398
ILMN_1375203	29463	Ptp4a1	protein tyrosine phosphatase 4a1 (Ptp4a1)	1.155	21.398
ILMN_1367740	24567	Mt1a	metallothionein 1a (Mt1a)	1.394	21.557
ILMN_1368809	29619	Btg2	B-cell translocation gene 2, anti-proliferative (Btg2)	1.169	21.557
ILMN_1373227	316123	Gtf2f1	general transcription factor IIF, polypeptide 1 (Gtf2f1)	1.121	21.557
ILMN_1376809	313648	Ddost	dolichyl-diphosphooligosaccharide-protein glycosyltransferase (Ddost)	-1.144	22.162
ILMN_1376517	303533	Klhl10	kelch-like 10 (Drosophila) (Klhl10)	-1.077	22.653
ILMN_1350264	366843	Olr1091	olfactory receptor 1091 (Olr1091)	1.074	22.73
ILMN_1359180	292244	Mrpl18	mitochondrial ribosomal protein L18 (Mrpl18)	2.354	23.5
ILMN_2039030	499129	LOC499129	similar to potassium channel tetramerisation domain containing 15 (LOC499129)	1.156	23.5
ILMN_1350187	114202	Mpp3	membrane protein, palmitoylated 3 (MAGUK p55 subfamily member 3) (Mpp3)	-1.197	23.521
ILMN_1349516	64442	St3gal2	ST3 beta-galactoside alpha-2,3-sialyltransferase 2 (St3gal2)	-1.245	23.521
ILMN_1356575	171070	Ptpn21	protein tyrosine phosphatase, non-receptor type 21 (Ptpn21)	1.177	23.867
ILMN_1354345	317366	LOC317366	similar to serine-threonine protein kinase pim-2 isoform 1 (LOC317366)	1.128	23.867
ILMN_1371105	298676	Morn1	MORN repeat containing 1 (Morn1)	1.243	24.203
ILMN_1364112	24533	Ldha	lactate dehydrogenase A (Ldha)	-1.59	24.549
ILMN_1369787	297459	Mrps25	mitochondrial ribosomal protein S25 (Mrps25), nuclear gene encoding mitochondrial protein	1.21	25.193
BMS vs NH
ILMN_1375780	303439	Maf	monocyte to macrophage differentiation-associated (Maf)	1.227	0
ILMN_1352420	314627	Plk5	polo-like kinase 5 (Plk5)	1.297	0
ILMN_1371635	500409	LOC500409	similar to hypothetical protein FLJ20171 (LOC500409)	-1.683	24.264
ILMN_1361612	362774	Serpina11	serine (or cysteine) peptidase inhibitor, clade A (alpha-1 antiproteinase, antitrypsin), member 11 (Serpina11)	-1.566	24.264
LMS vs BMS
ILMN_1349159	498433	Psme4	proteasome (prosome, macropain) activator subunit 4 (LOC498433)	-1.449	0
ILMN_1373838	29694	Gabrr1	gamma-aminobutyric acid (GABA) receptor, rho 1 (Gabrr1)	1.318	0
ILMN_1356838	308060	Ccdc127	coiled-coil domain containing 127 (Ccdc127)	1.249	0
ILMN_1353553	295490	Emcn	endomucin (Emcn)	-1.364	14.038
ILMN_1351091	65046	Ap2s1	adaptor-related protein complex 2, sigma 1 subunit (Ap2s1)	1.212	16.377
ILMN_1368548	295050	Exosc8	exosome component 8 (Exosc8)	1.196	16.377
ILMN_1357463	316211	Usp49	ubiquitin specific peptidase 49 (Usp49)	1.135	16.377
ILMN_1364822	501400	LOC501400	similar to Discs large homolog 5 (Placenta and prostate DLG) (Discs large protein P-dlg) (LOC501400)	1.337	19.653
ILMN_1356036	83840	Rps6kb1	ribosomal protein S6 kinase, 70kDa, polypeptide 1 (Rps6kb1)	1.156	19.653
ILMN_1358621	25371	Adprh	ADP-ribosylarginine hydrolase (Adprh)	1.131	19.653
ILMN_1365512	24596	Ngfr	nerve growth factor receptor (TNFR superfamily, member 16) (Ngfr)	-1.203	19.653
ILMN_1364922	25494	Nid1	nidogen 1 (Nid1)	-1.222	21.057
ILMN_1374454	309557	LOC309557	similar to protein 4.1G (LOC309557)	-1.255	21.057
ILMN_1357461	499094	Zfp61	zinc finger protein 61 (Zfp61)	-1.259	21.057
ILMN_1367593	306324	LOC306324	similar to tetraspanin similar to TM4SF9 (LOC306324)	-1.312	21.057
